# Supplementary material for: Atomic-Layer-Grown Pt on Textile Boosts Adsorption and Sensitivity of MXene Gel Inks for Wearable Electronics
Source: Gels. 2025 Dec 24;12(1):19. doi: 10.3390/gels12010019 (PMC12841041; doi:10.3390/gels12010019)
Supplement: Supplementary file 1 [file gels-12-00019-s001.zip]

Archive with 1 entries (1 files):
- gels-4024643-supplementary.pdf
